# Supplementary material for: Manual Therapy Effects on Nonspecific Neck Pain Are Not Mediated by Mechanisms Related to Conditioned Pain Modulation: A Randomized Clinical Trial
Source: J Clin Med. 2023 Jun 7;12(12):3894. doi: 10.3390/jcm12123894 (PMC10298868; doi:10.3390/jcm12123894)
Supplement: Supplementary file 1 [file jcm-12-03894-s001.zip]

Archive with 1 entries (1 files):
- jcm-2413958-supplementary.pdf
